# Supplementary material for: Real-World Outcomes of Frontline Multimodal Treatment Strategies for Localized Extranodal NK/T-Cell Lymphoma, Nasal Type: A Single-Center Vietnamese Cohort Study
Source: Curr Oncol. 2026 Jul 21;33(7):435. doi: 10.3390/curroncol33070435 (PMC13409056; doi:10.3390/curroncol33070435)
Supplement: Supplementary file 1 [file curroncol-33-00435-s001.zip]

Archive with 1 entries (1 files):
- curroncol-4405529-supplementary.pdf
